# Supplementary material for: Association of Preoperative Linear MRI Measures with Domain-Specific Cognitive Change After Subthalamic Nucleus Deep Brain Stimulation in Parkinson’s Disease
Source: J Clin Med. 2025 Nov 27;14(23):8414. doi: 10.3390/jcm14238414 (PMC12692749; doi:10.3390/jcm14238414)
Supplement: Supplementary file 1 [file jcm-14-08414-s001.zip]

Archive with 1 entries (1 files):
- jcm-3946241-supplementary.pdf
